# Supplementary material for: Response of the Cholesterol Metabolism to a Negative Energy Balance in Dairy Cows Depends on the Lactational Stage
Source: PLoS One. 2015 Jun 2;10(6):e0121956. doi: 10.1371/journal.pone.0121956 (PMC4452704; doi:10.1371/journal.pone.0121956)
Supplement: S1 Dataset — Data in columns provide the weekly data shown in the manuscript on production, metabolic, and endocrine data as well as data on hepatic mRNA abundance. (XLS) [file pone.0121956.s001.xls]

## Sheet: Tabelle1
Labcode	cow	lact_no	week_pp	group	DMI	Energy_balance	Milk_yield	FCM	ECM	milk_fat_conc	fat_yield	NEFA	BHBA	LiverTAG	GPAM	PPARa	PPARg	FASN	MTTP	SREBF1	ABCA1	ABCG1	HMGCR	HMGCS1	SREBF2	LXRa	PLTP	LCAT	Phospholipids	Freecholesterol	Cholesterol	Cholesterolesters	Triglycerides	HDL	VLDL	LDL	Chol milk conc	Chol milk mass	mg chol 100g/fat	Fat mass milk
2001	538	6	1	CON	11.8327	-24.7681	16.02	18.8162	19.6964	5.16365	827.216	0.54	0.44		16.52	16.555	11.085	12.455	17.075	14.925	18.995	9.605	17.085	17.825	17.945	17.425	62.5122	3.283	1.0965	0.5934	1.72	1.1266	0.06	0.8346	0.012	0.8734
2001	538	6	14	CON	17.9425	-22.3368	31.76	34.5596	33.786	4.58766	1457.04	0.37	0.34	118.03	16.67	16.8	9.99	12.02	16.57	14.87	19.09	11.24	15.26	16.34	17.9	17.59	25.3895	3.125	2.838	1.5996	5.8	4.2004	0.19	2.1398	0.038	3.6222
2001	538	6	17	CON	19.3971	4.4392	27.14	28.5626	28.1791	4.34944	1180.44	0.15	0.44		16.71	16.725	9.985	13.345	16.755	15.195	16.445	9.055	17.125	18.795	16.835	17.355	26.6413	3.348	2.9283	1.4706	5.89	4.4194	0.16	1.95	0.032	3.908
2002	683	4	1	RES	11.429	-74.6283	28.92	35.935	35.1022	5.61711	1624.47	1.01	0.92		17.63	17.835	10.085	14.125	18.265	14.135	16.355	10.565	18.685	20.505	17.365	16.695	34.2978	2.591	0.6321	0.387	0.97	0.583	0.09	0.6786	0.018	0.2734
2002	683	4	14	RES	22.9726	13.7882	33.9	34.9473	34.0861	4.20597	1425.82	0.08	0.7	17.2	17.84	17	10.25	15.58	18.22	15.76	17.1	11.47	18.25	19.21	17.67	17.14	60.0301	3.173	1.8705	0.9288	3.38	2.4512	0.12	1.833	0.024	1.523
2002	683	4	17	RES	8.59333	-61.5266	25.07	25.584	24.2204	4.13668	1037.07	0.37	0.55	3.83	16.22	15.565	9.325	14.095	15.555	16.505	17.215		17.255	16.505	17.705	15.905	28.2955	3.234	2.0898	1.1094	4.12	3.0106	0.07	2.1788	0.014	1.9272
2003	711	3	1	RES	11.9543	-60.3757	26.59	32.0765	31.5423	5.37557	1429.36	0.78	1.28		16.77	16.85	10.29	11.08	16.66	13.25	15.45	8.29	16.04	17.53	17.08	16	58.634	2.843	0.903	0.5934	1.59	0.9966	0.13	0.8814	0.026	0.6826
2003	711	3	14	RES	19.4111	1.93851	28.24	29.3706	28.264	4.26691	1204.98	0.24	0.51	66.43	17.35	17.405	10.665	12.575	18.015	14.635	16.945	9.855	16.515	18.165	17.275	18.295	16.76	3.23	1.8705	0.9804	3.94	2.9596	0.17	1.6978	0.034	2.2082
2003	711	3	17	RES	9.90783	-45.3282	22.86	22.8681	21.7022	4.00236	914.941	0.27	0.53	134.58	15.96	15.335			14.345	17.415	17.365	12.225	16.035	15.245	17.865	15.545	34.2847	3.14	2.4381	1.3416	5.13	3.7884	0.19	2.0878	0.038	3.0042
2004	681	3	1	CON	14.7539	-41.3513	29.64	29.1554	29.9054	3.89099	1153.29	0.33	0.45		16.06	16.275	10.215	12.755	15.485	12.115	15.925	9.285	17.775	20.025	16.945	15.735	20.9137	2.833	0.8514	0.516	1.52	1.004	0.1	0.845	0.02	0.655
2004	681	3	14	CON	20.3606	-14.2414	41.47	37.0449	35.8985	3.28863	1363.79	0.44	0.51		16.88	17.04	10.81	12.83	16.97	14.76	16.89	10.33	18.13	18.98	17.97	16.22	34.2696	3.074	2.451	1.1868	4.8	3.6132	0.14	1.846	0.028	2.926
2004	681	3	17	CON	22.5428	9.671	37.01	36.582	34.7661	3.92291	1451.87	0.49	0.6		16.64	16.595	9.335		15.205	15.115	18.515	9.745	17.315	17.425	18.635	17.205	23.4435	3.022	2.4252	1.2126	4.91	3.6974	0.13	1.807	0.026	3.077
2005	760	2	1	CON	12.8028	-68.0859	31.79	36.9635	36.493	5.08494	1616.5	0.55	0.67		14.8	16.56	12.01	11.89	13.49	12.16	15.36	12.26	15.18	15.26	17.53	14.16	27.9551	3.003	0.9804	0.5676	1.48	0.9124	0.1	0.7748	0.02	0.6852
2005	760	2	14	CON	21.3487	-14.7037	33.84	40.8158	39.6994	5.37427	1818.65	0.15	0.56	33.03	17.26	16.185	10.285	12.435	15.675	14.415	16.475	11.435	17.365	17.555	17.725	16.195	40.277	3.261	2.1801	1.1094	4.28	3.1706	0.11	1.8382	0.022	2.4198
2005	760	2	17	CON	20.39	0.27644	28.46	32.4689	32.1928	4.93907	1405.66	0.09	0.53	12.89	17.15	16.7	10.26	12.91	16.72	13.74	16.95	11.58	18.47	19.71	17.95	16.78	25.8162	3.116	2.1414	1.0578	4.19	3.1322	0.13	1.6874	0.026	2.4766
2006	651	4	1	RES	14.1404	-63.6833	31.83	37.1108	36.2261	5.10605	1625.26	1.44	0.74		16.32	15.165	8.032	11.345	15.505	14.025	16.555		15.265	15.035	15.635	15.955	54.8885	2.953	0.6321	0.4128	1.06	0.6472	0.12	0.6812	0.024	0.3548
2006	651	4	14	RES	23.5912	9.22597	37.15	37.6876	36.5036	4.09648	1521.84	0.13	0.55	13.65	16.75	15.87	8.22	12.18	15.92	15.21	15.87		15.75	16.33	16.71	15.85	22.5162	3.041	2.0124	1.1352	4.21	3.0748	0.07	1.664	0.014	2.532
2006	651	4	17	RES	9.49971	-54.128	22.92	25.6493	24.1453	4.79387	1098.75	0.09	0.74	17.75													32.3011	3.1	1.8447	1.0062	3.84	2.8338	0.11	1.651	0.022	2.167
2007	560	6	1	CON	12.7656	-54.7675	27.37	33.0853	31.2215	5.3921	1475.82	1.33	1.03		17.39	16.305	9.755	12.345	18.185	13.425	16.715	9.595	17.295	19.185	18.035	15.985	46.6524	2.756	0.7353	0.4386	1.19	0.7514	0.15	0.793	0.03	0.367
2007	560	6	14	CON	17.5997	-3.15533	27.41	25.3753	24.6073	3.50511	960.75	0.12	0.52	2.99	16.95	16.9	8.67	13.62	17.21	14.64	18.05	11.06	18.63	19.8	18.49	17.25	27.9014	2.971	1.7415	0.9546	3.41	2.4554	0.12	1.7836	0.024	1.6024
2007	560	6	17	CON	18.4319	11.631	23.47	22.1483	21.5456	3.62456	850.685	0.21	0.39														22.4438	3.025	2.064	1.0836	3.99	2.9064	0.16	1.8928	0.032	2.0652
2008	734	3	1	CON	15.245	-40.5156	29.06	32.0522	32.45	4.68644	1361.88	0.82	1.13		17.18	16.63	10.47	13.05	17.16	13.86	16.61	9.05	18.58	19.53	17.63	15.75	27.6964	2.794	0.9159	0.516	1.42	0.904	0.13	0.8554	0.026	0.5386
2008	734	3	14	CON	23.8189	25.3641	34.21	31.7005	31.4644	3.51096	1201.1	0.1	0.58	10.14	17.53	16.785	10.135	13.905	16.765	14.915	16.585	10.015	17.495	18.325	16.945	16.635	42.4386	3.114	2.7606	1.2642	5.11	3.8458	0.11	1.8954	0.022	3.1926
2008	734	3	17	CON	21.0762	25.4151	25.87	24.6036	24.4936	3.67366	950.376	0.08	0.7	39.15	16.92	16.51	8.48	13.74	15.67	15.75	17.65	9.72	17.07	18.26	17.12	16.25	35.3378	3.328	2.7606	1.3416	5.22	3.8784	0.12	1.8746	0.024	3.3214
2009	566	5	1	RES	14.8096	-65.2456	37.88	40.3661	39.7758	4.43753	1680.94	0.36	0.59		17.09	16.865	9.675	12.725	16.715	14.885	17.625	10.485	18.225	18.935	17.755	16.875	41.6165	2.734	0.8514	0.516	1.47	0.954	0.07	0.8008	0.014	0.6552
2009	566	5	14	RES	26.0533	26.4164	36.78	36.5838	36.6086	3.96443	1458.12	0.09	0.53	14.09	16.82	16.855	11.295	13.385	16.035	15.455	16.485	10.755	17.705	18.375	17.015	15.935	30.8364	3.128	1.9995	0.9804	4.09	3.1096	0.1	1.924	0.02	2.146
2009	566	5	17	RES	9.11782	-57.036	24.73	25.038	24.1168	4.08302	1009.73	0.09	0.62		17.7	16.765	10.055	14.015	15.435	15.395	17.235	10.185	18.025	18.525	16.795	16.685	35.6563	3.087	2.322	1.1868	5.05	3.8632	0.1	2.1814	0.02	2.8486
2010	766	2	1	RES	14.7869	-12.5397	18.82	21.5919	22.6508	4.98188	937.59	0.14	0.49		17.52	17.83	10.88	13.57	17.57	15.4	16.45	10.41	17.52	18.63	17.04	17.29	38.9529	3.022	1.1739	0.5676	1.88	1.3124	0.1	1.0218	0.02	0.8382
2010	766	2	14	RES	20.3445	2.64605	23.1	29.3966	29.4374	5.81721	1343.77	0.15	0.31	46.58	16.38	16.43	10.31	13.69	17.03	14.23	12.43	5.86	14.14	15.97	13.25	16.25	29.3444	3.165	2.7477	1.29	5.31	4.02	0.06	1.898	0.012	3.4
2010	766	2	17	RES	10.4578	-55.1012	20.03	25.6141	25.4657	5.85856	1173.47	0.17	0.3	61.12	18.04	18.47	11.42	13.38	18.82	13.38	12.24			14.28		18.86	27.8416	2.918	2.6703	1.3932	5.83	4.4368	0.15	2.1866	0.03	3.6134
2011	556	6	1	CON	12.616	-91.6195	33.56	45.2368	43.5176	6.31959	2120.86	0.81	0.63	158.4	16.86	16.535	10.655	12.015	17.755	13.595	13.955	7.415	14.695	16.685	14.675	16.155	47.6565	2.312	0.7482	0.4644	1.2	0.7356	0.12	0.7592	0.024	0.4168
2011	556	6	14	CON	18.5513	6.44423	26.62	26.3993	25.9385	3.94472	1050.08	0.08	0.58	5.75													25.9379	2.879	2.0898	1.032	3.88	2.848	0.09	1.8408	0.018	2.0212	0.28	1.65405	331.62	498.78
2011	556	6	17	CON	19.1084	8.32091	24.7	26.7584	25.8698	4.55559	1125.23	0.12	0.79		17.12	17.625	11.475	13.115	17.475	14.625	15.425	9.605	18.485	17.785	16.865	16.155	34.8078	2.902	2.1285	1.032	3.74	2.708	0.12	1.7628	0.024	1.9532	0.27	1.38649	261.271	530.67
2012	758	2	1	RES	15.6451	-51.3726	31.58	35.1966	36.3449	4.76348	1504.31	0.51	0.36	75.85	17.47	17.79	11.65	12.63	17.76	13.25	17.55	10.75	19.17	20.83	19.07	16.77	56.5541	2.358	0.8643	0.4644	1.38	0.9156	0.12	0.7956	0.024	0.5604
2012	758	2	14	RES	23.266	14.2511	33.33	33.7566	34.5014	4.08534	1361.64	0.13	0.47	12.23	16.68	16.89	10.67	13.05	18.13	12.66	16.77	12.09	19.69	20.85	18.82	15.27	34.3752	2.765	2.4252	1.1868	4.83	3.6432	0.12	1.976	0.024	2.83	0.2	1.28185	229.822	557.76
2012	758	2	17	RES	10.4244	-66.2275	27.03	29.4773	29.1933	4.6036	1244.35	0.08	0.72	21.54	17.02	17.545	10.805	15.125	16.885	13.275	15.905	11.385	20.615	20.035	17.845	15.745	41.1835	2.955	3.1476	1.4706	5.83	4.3594	0.16	1.7056	0.032	4.0924	0.21	1.2973	193.974	668.8
2013	773	2	1	CON	15.9051	-43.8854	31.74	35.227	35.4936	4.73241	1502.07	0.31	0.56		16.99	16.975	10.785	12.155	18.695	14.855	16.955	10.385	18.335	18.855	17.655	17.145	31.0702	2.477	1.1481	0.5418	1.59	1.0482	0.07	0.9646	0.014	0.6114
2013	773	2	14	CON	23.4678	28.1233	30.3	28.8652	29.4941	3.68432	1116.35	0.05	0.51	115	16.34	17.8	11.44	13.8	17.65	14.7	18.03	12.2	18.96	19.69	17.75	16.26	25.6308	2.725	2.0769	1.0062	4	2.9938	0.11	2.054	0.022	1.924	0.29	2.14981	333.241	645.12
2013	773	2	17	CON	27.4374	83.5115	19.67	18.1939	18.6787	3.4997	688.392	0.07	0.44	19.31	17	18.24	10.94	13.11	17.93	14.55	17.89	12.8	19.35	19.92	18.26	16.05	22.9014	3.054	2.0511	1.0578	4.23	3.1722	0.1	2.1918	0.02	2.0182	0.34	2.42857	363.64	667.85
2014	659	4	1	RES	15.8732	-21.2235	21.35	27.0505	27.3496	5.78	1234.03	0.27	0.38														36.449	2.314	0.6966	0.387	1.14	0.753	0.07	0.7098	0.014	0.4162
2014	659	4	14	RES	22.03	22.7507	23.48	26.1908	26.1776	4.76968	1119.92	0.11	0.38														17.623	2.868	1.677	0.8514	3.5	2.6486	0.11	1.7264	0.022	1.7516	0.26	1.30502	234	557.7
2014	659	4	17	RES	10.4748	-51.3129	20.84	24.4975	24.0076	5.17002	1077.43	0.18	0.29														17.4442	2.874	1.7157	0.8772	3.56	2.6828	0.14	1.586	0.028	1.946	0.24	1.00077	264	379.08
2016	777	2	1	CON	14.4051	-39.0102	29.2	31.8747	31.5205	4.61066	1346.31	0.96	0.51	59.77	17.32	17.225	11.315	11.935	16.815	12.695	11.105		12.695	13.085	11.235	16.315	25.4771	2.586	0.8127	0.4902	1.41	0.9198	0.11	0.8528	0.022	0.5352
2016	777	2	14	CON	22.3185	20.741	28.04	29.4457	29.1815	4.33421	1215.31	0.07	0.67	53.69	17.39	17.045	11.965	13.815	18.545	13.785	15.765	9.615	17.545	18.385	16.215	16.845	21.8509	2.936	2.451	1.2642	5.09	3.8258	0.13	2.1424	0.026	2.9216	0.07	0.364865	90.0901	405
2016	777	2	17	CON	19.7486	10.3486	24.67	26.4821	26.1065	4.48968	1107.6	0.1	0.54	72.94	16.95	17.365	10.125	11.275	17.395	14.035	16.705	10.845	17.715	17.295	17.565	16.465	28.022	3.06	2.2059	1.1868	4.71	3.5232	0.14	1.8304	0.028	2.8516	0.2	1.01158	204.286	495.18
2017	787	2	1	RES	15.9454	-25.7734	25.36	29.3031	29.2168	5.03656	1277.27	0.17	0.42	15.57	17.38	16.905	11.765	12.215	18.135	13.155	17.445	12.405	19.335	19.675	18.815	15.515	55.7174	2.132	0.7611	0.387	1.15	0.763	0.06	0.7046	0.012	0.4334
2017	787	2	14	RES	21.5924	16.5898	28.75	30.1596	30.0619	4.32685	1243.97	0.07	0.5		16.56	16.415	11.165	12.655	17.095	13.665	16.115	12.005	18.065	18.485	17.205	15.255	21.5414	2.944	2.1801	1.032	4.52	3.488	0.11	1.846	0.022	2.652	0.32	1.70502	282.082	604.44
2017	787	2	17	RES	9.94625	-60.0571	26.79	26.9513	26.8883	4.04014	1082.35	0.09	0.76	11.44	17.29	17.085	10.445	13.945	17.275	14.095	16.105	11.925	19.365	19.835	17.305	16.005	28.1268	2.927	2.5155	1.2642	5.38	4.1158	0.14	1.6822	0.028	3.6698	0.24	1.38996	240.062	579
2018	682	3	1	RES	14.5951	-58.3503	30.13	36.0382	35.4862	5.30726	1599.08	0.86	0.47	140.01	16.94	17.795	11.915	11.045	17.075	12.125	19.095	11.715	19.305	19.785	19.025	17.195	28.5578	2.539	0.8643	0.5676	1.48	0.9124	0.13	0.8892	0.026	0.5648
2018	682	3	14	RES	25.0688	12.8191	40.05	38.3449	37.8923	3.71617	1488.32	0.05	0.5	9.84	17.58	16.92	11.08	13.61	17.07	13.92	14.85	9.82	17.37	17.71	16.31	15.83	27.9478	2.694	2.3349	1.29	5.04	3.75	0.17	2.2438	0.034	2.7622	0.28	2.37838	317.033	750.2
2018	682	3	17	RES	8.535	-70.2117	28.4	26.9355	26.0291	3.65621	1038.36	0.47	0.46		16.71	17.655	11.865	12.975	17.405	14.145	16.125	10.335	16.795	18.255	16.585	16.775	32.3844	3.047	2.5284	1.4448	5.52	4.0752	0.19	2.1346	0.038	3.3474	0.14	1.08108	209.512	516
2019	728	3	1	RES	14.8586	-65.092	31.02	38.3495	37.2222	5.57523	1729.44	0.93	0.56		17.09	17.455	11.065	11.115	18.325	12.705	17.845	11.585	18.385	18.325	18.245	15.955	39.1397	2.594	0.9675	0.5676	1.75	1.1824	0.11	1.0634	0.022	0.6646
2019	728	3	14	RES	27.2152	26.742	36.83	35.939	36.6599	3.83872	1413.8	0.14	0.26	9.75	17.23	18.18	11.18	13.57	16.93	15.84	15.8	11.02	18.31	19.23	17.04	16.04	34.554	3.234	2.0898	1.0578	4.48	3.4222	0.12	1.755	0.024	2.701	0.23	1.96255	268.287	731.51
2019	728	3	17	RES	10.5787	-71.971	29.67	30.6933	30.6128	4.22992	1255.02	0.22	0.65	47.21	17.3	17.39	11.16	12.65	16.91	13.81	11.47		13.31	14.35	12.51	16.22	27.364	3.085	2.4639	1.3674	5.18	3.8126	0.1	1.9968	0.02	3.1632	0.29	1.83629	286.366	641.24
2020	630	5	1	RES	17.4436	-62.5039	30.09	44.0042	42.3395	7.08279	2131.21	2.21	0.96		16.81	16.935	10.835	13.925	18.435	13.665	16.475	8.655	20.035	21.755	17.995	14.475	32.5046	2.387	1.0449	0.5676	1.72	1.1524	0.17	1.0244	0.034	0.6616
2020	630	5	14	RES	27.4455	8.6249	43.02	42.8948	41.659	3.98059	1712.45	0.17	0.43	56.95	16.73	17.075	10.235	13.195	16.685	13.985	12.025		12.445	14.165	11.175	16.335	30.9447	3.174	2.9799	1.5222	6.43	4.9078	0.15	2.2386	0.03	4.1614	0.24	2.39073	297	804.96
2020	630	5	17	RES	7.04075	-116.765	36.9	39.8107	38.0195	4.52587	1670.04	0.11	1.01	23.69	17.46	17.815	9.375	13.865	19.065	14.035	15.955	12.045	19.605	20.435	17.715	16.135	30.9121	3.168	3.0702	1.5996	6.81	5.2104	0.17	2.366	0.034	4.41	0.31	2.47761	263.637	939.78
2022	650	4	1	CON	16.0508	-48.6844	22.73	37.7022	36.6848	8.39131	1907.34	1.22	0.83	76.32	17.31	17.725	11.725	11.025	18.495	12.955						16.875	40.6425	2.736	0.8127	0.4386	1.22	0.7814	0.15	0.7228	0.03	0.4672
2022	650	4	14	CON	23.0434	2.49767	36.36	38.4943	37.8622	4.39132	1596.68	0.09	0.97	61.41	17.82	17.84	11.35	13.26	17.3	14.35						17.48	23.6706	3.071	2.6703	1.2384	5.08	3.8416	0.13	1.8252	0.026	3.2288	0.3	2.64093	287.42	918.84
2022	650	4	17	CON	23.6785	5.32029	36.38	38.3231	37.6344	4.35608	1584.74	0.09	0.95		16.65	16.935	11.115	12.535	18.185	15.285						16.585	24.3757	3.229	2.3865	1.1352	4.76	3.6248	0.13	1.7966	0.026	2.9374	0.28	2.37838	270.948	877.8
2023	792	2	1	RES	17.9447	-10.0071	26.89	26.6198	27.7661	3.93302	1057.59	0.91	0.58	23.57													46.8152	1.686	1.0449	0.5934	1.7	1.1066	0.1	1.0244	0.02	0.6556
2023	792	2	14	RES	22.1052	14.778	27.74	30.4946	30.7666	4.66201	1293.24	0.09	0.58	63.42	17.29	17.54	11.75	14.32	17.77	14.51	16.69	10.18	17.71	19.33	17.62	16.85	40.0201	2.532	2.6316	1.419	5.38	3.961	0.15	2.418	0.03	2.932	0.3	2.00386	272.541	735.25
2023	792	2	17	RES	8.79797	-68.4893	25.81	26.7058	27.2173	4.23139	1092.12	0.08	0.54	12.23													30.7416	2.769	2.6961	1.2642	5.51	4.2458	0.17	2.1892	0.034	3.2868	0.25	1.48649	301.641	492.8
2024	793	2	1	CON	16.2002	-13.3363	24.38	26.2057	26.6331	4.49923	1096.91	0.24	0.67	25.63	17.45	18.36	11.55	13.13	17.34	13.97	15.26	11.31	17.87	18.68	16.67	16.47	46.285	2.6	1.1094	0.645	1.84	1.195	0.09	0.9828	0.018	0.8392
2024	793	2	14	CON	19.007	-0.972512	26.44	30.0675	29.9455	4.91464	1299.43	0.09	0.65	34.93	18.03	17.36	11.43	15.6	17.26	14.81	16.73	11.81	19.17	20.79	17.9	16.35	39.2851	2.424	3.1992	1.7028	6.86	5.1572	0.18	2.4518	0.036	4.3722	0.29	1.67954	249.374	673.5
2024	793	2	17	CON	16.6926	-9.40195	24.63	27.1057	27.4113	4.67011	1150.25	0.04	0.88	45.59	17.53	17.515	8.805	14.905	17.035	14.385	14.575	9.945	16.715	19.735	16.155	16.015	46.9989	2.426	3.4056	1.7544	7.26	5.5056	0.22	2.626	0.044	4.59	0.36	1.94595	281.369	691.6
2025	786	2	1	RES	16.5703	-22.3615	25.98	30.0893	29.6682	5.05448	1313.15	0.58	0.58	20.85	17.55	18.015	11.375	13.525	18.225	14.105	16.425	11.345	17.765	19.555	17.265	16.835	48.0092	1.832	1.0062	0.516	1.69	1.174	0.1	1.0712	0.02	0.5988
2025	786	2	14	RES	20.574	0.693578	29.98	33.513	33.0903	4.78564	1434.74	0.13	0.51	71.82	17.41	17.69	9.9	13.52	16.88	13.42	15.85	11.84	18.58	18.94	17.33	15.76	31.9617	2.802	2.5284	1.1868	4.88	3.6932	0.13	2.0878	0.026	2.7662	0.3	1.96911	258.549	761.6
2025	786	2	17	RES	9.0207	-63.8832	24.54	28.0852	27.5563	4.96309	1217.94	0.16	0.51	10.22	18.56	19.395	11.165	12.165	18.605	13.435	17.655	12.495	18.825	19.225	18.295	17.665	37.0888	2.747	2.8896	1.3158	5.69	4.3742	0.17	2.1398	0.034	3.5162	0.32	1.93977	264.566	733.19
2026	731	3	1	CON	15.3539	-21.1394	23.64	25.4624	26.7773	4.51393	1067.09	0.48	0.34	59.98	19.89	21.045	12.705	13.525	19.885	14.135	20.565	12.395	20.825	23.445	19.595	20.145	73.4139	1.785	0.8385	0.4902	1.5	1.0098	0.11	0.9256	0.022	0.5524
2026	731	3	14	CON	22.7829	4.46698	38.74	36.4949	37.0364	3.61364	1399.92	0.09	0.27	12.87	17.67	18.855	9.125	13.485	17.675	14.585	16.665	10.025	17.625	18.875	17.575	17.225	35.3313	2.548	2.0898	1.0836	4.25	3.1664	0.11	2.028	0.022	2.2	0.19	1.5332	236.642	647.9
2026	731	3	17	CON	20.2442	-15.1169	34.26	36.9581	36.9832	4.52502	1550.27	0.11	0.36	11.91	17.13	18.745	10.615	13.705	17.935	14.935	18.975	11.535	18.765	19.845	18.065	16.855	34.2925	2.893	2.1543	1.161	4.83	3.669	0.13	2.3322	0.026	2.4718	0.26	2.22857	246.649	903.54
2027	732	3	1	RES	16.3485	-21.0489	24.17	28.672	28.8955	5.24175	1266.93	0.64	0.48	53.47	18.34	19.22	12.47	11.79	18.78	14.06	18.43	12.05	19.08	20.22	19.11	16.91	50.6261	2.446	0.9546	0.5418	1.52	0.9782	0.1	0.9178	0.02	0.5822
2027	732	3	14	RES	23.1264	13.2547	32.82	33.3032	33.5017	4.09816	1345.02	0.07	0.3	8.99	17.8	19.095	11.725	14.445	17.185	13.795	17.415	11.395	18.045	19.445	17.585	16.745	32.0103	3.056	2.3865	1.1868	5.05	3.8632	0.14	2.1892	0.028	2.8328	0.36	2.51583	372.644	675.13
2027	732	3	17	RES	12.0282	-51.722	28.59	28.9812	28.6322	4.09122	1169.68	0.08	0.39	8.91	16.98	17.83	11.27	12.47	18.73	14.51	18.3	12.45	19.02	20.29	18.98	15.4	36.1537	2.98	2.6316	1.3158	5.59	4.2742	0.15	2.0072	0.03	3.5528	0.23	1.44749	265.084	546.05
2028	520	7	1	CON	15.2444	-67.1115	34.53	43.8845	40.8966	5.80607	2004.83	1.83	0.89	90.21													38.5025	2.116	0.774	0.4386	1.36	0.9214	0.14	0.8502	0.028	0.4818
2028	520	7	14	CON	20.1933	11.6485	26.56	28.1669	27.2157	4.40334	1169.53	0.11	0.64	8.37	18.11	18.75	11.52	14.07	17.61	14.84	14.6	11.34	16.91	19.79	17.26	17.36	34.3601	2.986	2.3478	1.161	4.73	3.569	0.18	1.9136	0.036	2.7804	0.24	1.68649	232.824	724.36
2028	520	7	17	CON	19.9193	11.5798	27.36	26.8137	26.3461	3.86689	1057.98	0.11	0.63														38.8815	3.008	2.0769	1.0836	4.51	3.4264	0.16	1.7654	0.032	2.7126	0.23	1.26988	245.992	516.23
2029	795	2	1	RES	15.5115	-35.8268	25.72	32.5526	32.4803	5.77102	1484.31	1.02	0.65	34.82	17.47	18.83	11.13	13.79	17.71	13.68	17.13	11.94	19.02	20.76	18.88	17.03	47.6141	2.66	1.1352	0.6192	1.87	1.2508	0.12	1.0478	0.024	0.7982
2029	795	2	14	RES	23.9648	16.7929	31.97	34.8443	35.1935	4.59937	1470.42	0.1	0.47	17.16	19.8	19.84	13.53	14.08	18.91	13.63	17.44	12.8	18.97	21.2	18.69	18.34	38.4611	2.565	2.451	1.161	4.93	3.769	0.09	2.0774	0.018	2.8346	0.34	2.52046	328.185	768
2029	795	2	17	RES	8.31274	-83.1023	27.17	32.7244	31.5685	5.36287	1457.09	0.16	0.69	17.61	17.44	18.14	10.55	14.21	17.42	14.1	16.15	11.5	16.96	18.89	16.68	16.72	43.4649	3.07	3.2508	1.6254	6.56	4.9346	0.15	1.9032	0.03	4.6268	0.32	2.00154	284.028	704.7
2030	780	2	1	CON	12.9906	-40.288	21.94	27.4382	27.5681	5.67069	1244.15	0.58	0.47		17.78	18.615	9.425	13.815	16.835	14.545	16.735	10.075	17.505	19.825	17.615	17.175	63.2951	3.477	0.774	0.4128	1.18	0.7672	0.09	0.7436	0.018	0.4184
2030	780	2	14	CON	21.4179	-5.57912	28.18	35.48	34.9411	5.727	1613.87	0.07	0.64	14.51	17.37	17.925	10.375	13.385	18.565	15.305	14.105	9.575	15.595	17.985	15.415	15.425	20.4085	3.191	2.5413	1.2126	5.26	4.0474	0.14	2.0592	0.028	3.1728	0.3	1.7027	265.057	642.39
2030	780	2	17	CON	18.943	-7.37659	26.13	29.2398	29.7286	4.79342	1252.52	0.06	0.88	12.34	17.84	18.17	11.2	15.3	17.39	14.89	15.89	9.49	16.54	19.82	15.69	17.25	34.5262	3.131	2.322	1.1868	5.08	3.8932	0.13	2.2152	0.026	2.8388	0.35	1.97297	289.99	680.36
2031	800	2	1	CON	13.8793	-34.3031	20.83	27.6498	28.0499	6.18269	1287.86	0.72	0.63	19.48	17.25	18.105	11.575	12.345	17.555	13.225	18.725	10.455	17.795	19.685	18.575	16.585	34.4	2.019	0.8901	0.4902	1.42	0.9298	0.1	0.8242	0.02	0.5758
2031	800	2	14	CON	11.7888	-24.7673	17.08	22.5775	21.8295	6.1458	1049.7	0.58	0.32	15.33	16.41	18.22	10.79	11.11	17.84	12.06	19.29	10.98	14.53	15.08	16.33	17.14	30.4405	2.529	2.3091	1.3158	4.83	3.5142	0.2	1.8382	0.04	2.9518	0.77	2.34865	403.937	581.44
2031	800	2	17	CON	19.8132	30.3231	18.7	21.0105	20.9745	4.8237	902.032	0.09	0.33	11.02	15.22	18.01	11.22	14.65	16.32	13.56	18.22	10.98	18.05	20.26	16.83	15.52	31.8645	2.639	1.5867	0.8514	3.59	2.7386	0.12	1.6458	0.024	1.9202	0.33	1.27413	272.833	467
2032	775	2	1	CON	15.4452	-48.6771	28.76	33.4615	33.5865	5.08983	1463.84	0.66	0.55	40.08	16.35	17.495	10.515	12.105	16.505	12.815	16.695	7.285	16.945	18.935	17.005	15.945	40.464	2.379	1.3029	0.7224	2.44	1.7176	0.12	1.4378	0.024	0.9782	0.16	1.31583	142.341	924.42
2032	775	2	14	CON	21.9197	-3.43578	28.34	33.8846	33.9747	5.3043	1503.24	0.08	0.36	7.75	17.19	17.99	10.95	13.19	17.54	14.19	16.76	11.74	18.11	18.85	17.91	15.73	30.6507	2.586	2.6445	1.2642	5.59	4.3258	0.14	2.2334	0.028	3.3286	0.29	1.75792	244.474	719.06
2032	775	2	17	CON	21.471	3.3078	26.19	31.1539	31.0117	5.26355	1378.52	0.14	0.34	26.05	17.58	17.65	10.79	13.57	17.55	14.17	19.18	11.38	19.83	21.55	19.55	16.61	30.1311	2.552	2.7348	1.29	5.61	4.32	0.14	2.3426	0.028	3.2394	0.3	1.7027	223.179	762.93
2033	104	5	1	CON	16.908	-14.5119	22.32	27.1365	28.0514	5.43861	1213.9	0.49	0.54	20.88	17.28	18.915	11.195	12.145	17.295	13.345	16.765	11.615	16.755	18.065	17.245	16.455	63.7986	2.068	0.7611	0.4128	1.27	0.8572	0.09	0.767	0.018	0.485	0.59	3.57645	481.605	742.61
2033	104	5	14	CON	22.7616	0.00628899	35.03	37.7223	37.9333	4.51238	1580.69	0.1	0.64	4.59	17.92	19.025	10.955	13.625	16.635	13.915	17.455	12.855	18.115	20.155	18.605	15.925	27.4708	2.471	2.1543	1.0836	4.48	3.3964	0.1	2.2256	0.02	2.2344	0.29	2.35135	298.584	787.5
2033	104	5	17	CON	23.5961	12.2463	32.47	34.8836	34.855	4.49556	1459.71	0.1	0.94	12.68	18.01	18.255	11.735	13.195	17.325	14.525	16.035	12.835	15.995	17.625	17.475	16.295	34.4131	2.501	2.0898	1.0836	4.43	3.3464	0.1	2.2828	0.02	2.1272	0.21	1.24865	222.14	562.1
2034	796	2	1	CON	14.8282	-54.1007	28.12	37.8686	36.8787	6.31119	1774.71	0.39	1.02	104.53	17.06	16.74	9.57	11.85	16.96	12.69	17.26	9.74	17.57	19.26	17.84	15.99	125.766	1.714	1.0191	0.4902	1.68	1.1898	0.09	1.1674	0.018	0.4946	0.19	1.36448	154.766	881.64
2034	796	2	14	CON	21.9785	1.86353	36.77	35.6648	36.0635	3.79962	1397.12	0.08	0.6	4.64	17.53	15.95	9.75	12.91	16.68	15.08	16.66	11.35	17.63	18.62	17.34	15.65	25.1801	2.3	2.4897	1.3674	5.59	4.2226	0.13	2.509	0.026	3.055	0.17	1.30618	273.488	477.6
2034	796	2	17	CON	23.3557	13.7489	31.9	35.2525	34.7886	4.70063	1499.5	0.07	0.57	11.52	17.68	16.425	9.515	11.575	17.415	15.275	15.265	9.905	16.695	18.145	16.565	15.505	37.5367	2.3	2.322	1.2126	4.85	3.6374	0.12	2.2672	0.024	2.5588	0.27	1.87645	258.678	725.4
2035	794	2	1	RES	16.5997	3.66894	17.56	22.0302	22.7426	5.69711	1000.41	0.33	0.54	10.81	17.6	16.485	9.015	12.035	16.715	14.045	16.785	10.865	17.905	18.445	17.595	16.355	44.7007	2.027	0.9933	0.5934	1.76	1.1666	0.1	1.0738	0.02	0.6662	0.29	1.37722	257.4	535.05
2035	794	2	14	RES	25.8297	30.5523	30.6	32.8796	33.5364	4.49664	1375.97	0.08	0.66	13.43	17.54	17.045		12.745	16.445	13.445	15.785	10.545	17.915	18.545	17.545	16.695	37.6093	2.681	3.0444	1.548	6.03	4.482	0.15	2.7586	0.03	3.2414	0.18	1.22317	208.078	587.84
2035	794	2	17	RES	11.8658	-34.3684	21.72	23.622	23.5843	4.58378	995.597	0.13	0.5	26.63	18.34	17.605	10.665	12.225	17.405	13.755	17.315	12.935	19.225	20.715	19.345	16.295	38.3964	2.554	2.967	1.5738	6.6	5.0262	0.17	2.5974	0.034	3.9686	0.24	1.09344	237.6	460.2
2036	788	2	1	RES	15.1918	-12.9473	18.7	23.3584	24.1552	5.66075	1058.56	0.55	0.42		16.25	13.92					18.5	11.83	17.83	17.01	18.25		56.4129	2.07	1.0578	0.5934	1.81	1.2166	0.11	1.053	0.022	0.735	0.28	1.48108	212.393	697.33
2036	788	2	14	RES	20.5629	5.03122	34.13	30.583	30.9135	3.30716	1128.73	0.14	0.24	13.1	16.99	17.615	9.605	13.555	15.545	13.645	16.065	10.505	19.045	18.875	18.675	16.575	30.4087	2.57	2.7348	1.3416	5.94	4.5984	0.13	2.2776	0.026	3.6364	0.26	1.79691	338	531.63
2036	788	2	17	RES	9.77681	-48.9373	23.3	24.7272	23.6041	4.40834	1027.14	0.57	0.62	37.38	18.92	17.425	10.295	11.005	17.255	14.095	15.965	9.815	16.075	16.325	16.525	17.185	30.0222	2.473	3.4443	1.8834	7.45	5.5666	0.18	2.223	0.036	5.191	0.14	0.886486	146.092	606.8
2037	745	3	1	CON	17.361	-31.1203	29.71	32.6299	33.9226	4.6552	1383.06	0.17	0.57	36.07	17.81	16.55	10.41	13.94	16.14	14.57	17.73	9.98	19.67	20.44	18.21	17.9	41.5075	2.419	1.4061	0.7998	2.65	1.8502	0.1	1.391	0.02	1.239	0.28	2.52973	244.588	1034.28
2037	745	3	14	CON	24.0695	3.42454	32.85	39.1233	38.8907	5.27312	1732.22	0.1	0.59	11.28	17.84	16.84	10.48	12.68	15.48	13.63	17.62	11.4	20.18	20.24	18.5	15.85	27.1144	2.472	3.0057	1.5738	6.35	4.7762	0.16	2.7274	0.032	3.5906	0.42	3.25946	310.655	1049.22
2037	745	3	17	CON	22.1071	-3.79161	32.13	35.9826	35.874	4.79938	1542.04	0.05	0.75	6.6	17.48	16.295	10.595	13.415	16.745	14.135	17.845	9.925	19.325	19.775	18.025	16.855	37.138	2.339	2.7477	1.5738	6.18	4.6062	0.15	2.7222	0.03	3.4278	0.25	1.81467	265.909	682.44
2038	106	4	1	RES	16.8023	-54.6797	33.27	38.7629	38.2006	5.10068	1697	0.6	1.39	72.47	17.3	17.52	10.2	12.04	17.17	14.21	16.85	10.14	18.66	20.4	18.21	16.55	70.3944	1.777	0.8256	0.4386	1.39	0.9514	0.07	0.8814	0.014	0.4946	0.19	1.84131	150.635	1222.37
2038	106	4	14	RES	21.3129	-9.93118	40.65	37.3866	36.346	3.4648	1408.44	0.07	0.74	8.19	17.37	17.765	10.595	13.805	17.475	17.495	18.015	12.895	19.475	20.385	18.965	17.345	31.5114	2.324	2.2962	1.2126	4.72	3.5074	0.1	2.288	0.02	2.412	0.23	2.17568	289.261	752.15
2038	106	4	17	RES	9.82403	-71.5403	33.09	30.5613	29.0559	3.49055	1155.02	0.21	0.61	14.18													21.8437	2.416	2.451	1.29	5.3	4.01	0.15	2.1554	0.03	3.1146	0.23	1.89151	310.5	609.18
2039	616	5	1	CON	19.5655	-32.2326	31	38.0314	37.1298	5.51213	1708.76	0.29	0.67		17.01	15.755	9.005	13.525	15.525	14.185	18.865	10.705	20.335	21.235	19.735	16.325	56.6713	2.185	0.9288	0.4902	1.52	1.0298	0.08	0.8164	0.016	0.6876	0.27	2.17876	259.321	840.18
2039	616	5	14	CON	25.8484	19.8565	29.44	39.0108	35.9004	6.1673	1815.65	0.05	0.64	7.79	17.33	15.79	10.21	14.15	16.01	15.42	17.67	11.71	18.59	20.33	17.99	16.64	29.0244	2.369	2.4381	1.0836	4.37	3.2864	0.09	1.7784	0.018	2.5736	0.33	2.14054	237.711	900.48
2039	616	5	17	CON	23.6158	19.2241	30.1	31.7455	30.6875	4.36445	1313.7	0.04	0.7	11.35	17.32	16.885	10.625	13.185	16.535	15.445	16.995	10.685	18.185	18.405	16.565	16.545	25.0401	2.425	1.8963	0.903	3.66	2.757	0.08	1.833	0.016	1.811	0.36	2.43243	287.182	847
2040	102	4	1	RES	15.3407	-66.6623	31.45	41.6023	40.7026	6.15204	1934.82	0.74	1.6	91.57	17.58	17.55	10.9	12.54	17.03	15.24	18.16	11.56	18.68	19.58	18.91	17.69	30.808	2.316	0.8385	0.516	1.61	1.094	0.09	0.9282	0.018	0.6638	0.21	1.45946	165.135	883.8
2040	102	4	14	RES	22.1691	-9.93892	40.28	39.4147	39.1754	3.85678	1553.51	0.11	0.46	12.02	17.74	16.855	11.475	12.085	15.745	13.625	17.925	10.465	17.855	19.195	18.225	15.675	53.0529	2.691	1.7415	0.903	3.54	2.637	0.12	1.5184	0.024	1.9976	0.23	2.2556	249.447	904.24
2040	102	4	17	RES	10.2911	-79.3402	34.79	34.7461	33.1158	3.99159	1388.67	0.13	1.3	7.59	16.79	17.19	9.19	13.68	16.54	15.36	17.87	10.73	19.6	19.99	18.68	16.69	24.7279	2.658	2.3091	1.1868	4.54	3.3532	0.13	1.8928	0.026	2.6212	0.19	1.60656	206.645	777.45
2041	726	3	1	CON	16.7927	-67.5232	35.5	45.0426	43.9287	5.79203	2056.17	0.82	0.56	62.16	18.26	16.9	9.45	13.4	16.84	13.99	17.39	11.01	19.7	20.45	19	17.03	24.142	2.489	1.1481	0.5934	1.87	1.2766	0.11	1.0998	0.022	0.7482	0.47	4.08301	310.2	1316.25
2041	726	3	14	CON	24.8923	-3.58877	43.37	43.332	42.0449	3.99415	1732.26	0.09	0.37	6	17.75	16.865	10.655	11.975	16.725	15.445	17.805	11.835	18.125	18.975	18.295	16.155	23.9386	2.781	2.7348	1.419	5.24	3.821	0.15	2.2724	0.03	2.9376	0.21	2.04324	244.958	834.12
2041	726	3	17	CON	20.6708	-3.90502	34.7	35.753	34.6344	4.2023	1458.2	0.08	0.96	5.78	18.75	17.945	12.195	13.825	17.415	15.295	18.215	11.985	19.805	21.765	19.345	17.655	22.9844	2.936	2.2833	1.3158	4.73	3.4142	0.16	2.0462	0.032	2.6518	0.32	1.7668	297.716	593.45
2042	759	3	1	CON	13.5198	-56.9367	29.52	32.7474	34.127	4.72886	1395.96	1	0.56	65.97	17.93	17.365	10.735	13.585	16.625	14.365	18.565	12.365	21.265	22.695	20.255	17.155	38.3272		1.1481	0.6192	1.89	1.2708	0.12	1.0348	0.024	0.8312	0.38	2.72896	307.585	887.22
2042	759	3	14	CON	20.3328	0.693145	32.12	33.2302	32.6337	4.23042	1358.81	0.08	0.73	3.1	17.63	16.72	10.43	12.67	15.91	14.7	17.43	11.24	19.11	19.92	18.75	16.04	45.2334		2.8638	1.3932	5.82	4.4268	0.12	2.2698	0.024	3.5262	0.17	1.08958	196.518	554.44
2042	759	3	17	CON	19.3793	2.0295	28.7	29.9001	29.5087	4.27878	1228.01	0.05	0.44	5.04	17.31	16.925	10.675	14.265	16.095	16.115	16.735	12.195	19.085	20.425	18.705	16.555	27.565		2.7735	1.3674	5.77	4.4026	0.13	2.1996	0.026	3.5444	0.24	1.58456	289.575	547.2
2044	639	5	1	RES	12.375	-47.966	24.37	30.1831	29.4626	5.59023	1362.34	0.74	0.67	48.27	17.82	17.785	11.235	11.565	16.195	11.645	14.935		14.415	16.365	14.625	16.885	26.8245		0.7482	0.4386	1.11	0.6714	0.11	0.6396	0.022	0.4484	0.27	1.39691	226.133	617.74
2044	639	5	14	RES	23.0213	16.8416	37.8	34.1947	33.8849	3.36414	1271.64	0.16	0.36	4.65	17.4	17.745	12.815	12.225	15.525	13.705	17.875	12.165	18.135	18.875	18.195	17.265	26.8868		2.1285	1.161	4.31	3.149	0.14	1.7342	0.028	2.5478	0.16	1.21081	221.42	546.84
2044	639	5	17	RES	11.7034	-44	28.2	26.2902	25.4958	3.54851	1000.68	0.23	0.38		18.3	17.895	12.095	14.765	16.505	13.165	16.845	13.245	18.665	20.565	18.155	16.945	32.1213		2.2059	1.1868	4.57	3.3832	0.15	1.8824	0.03	2.6576	0.21	1.2	241.313	497.28
2045	790	2	1	RES	14.2583	-59.2359	29.51	36.454	36.8344	5.56874	1643.34	0.54	0.58	68.73	17.57	17.755	10.575	14.275	17.175	13.975	16.375	10.055	18.155	20.345	17.035	16.615	41.6803		1.2771	0.645	2.12	1.475	0.09	1.1648	0.018	0.9372	0.26	2.18842	239.585	913.42
2045	790	2	14	RES	21.63	5.06872	28.75	34.1107	33.3947	5.24306	1507.38	0.07	0.64	13.09	18.49	18.015	10.755	13.955	16.735	13.625	12.225		13.815	16.615	12.865	17.075			2.5542	1.1352	4.95	3.8148	0.1	2.0254	0.02	2.9046	0.28	1.9027	251.414	756.8
2045	790	2	17	RES	11.7059	-58.4551	26.16	31.9347	30.7476	5.47164	1431.38	0.29	0.49	6.7	17.72	17.37	9.95	11.89	14.91	14.49	17.51	13.09	18.96	19.93	18.54	16.76			2.709	1.3158	5.26	3.9442	0.1	2.171	0.02	3.069	0.32	1.74208	225.46	772.68
2046	687	4	1	CON	13.7867	-107.703	36.51	51.6354	49.5388	6.76187	2468.76	1.05	1.04	13.2	18.22	17.15	10.02	12.94	16.15	13.42	17.92	9.78	19.19	20.58	18.14	16.29			0.903	0.4644	1.35	0.8856	0.14	0.7826	0.028	0.5394	0.31	3.06409	223.304	1372.16
2046	687	4	14	CON	25.2717	3.61653	37.88	41.4598	40.235	4.63002	1753.85	0.15	0.6	6.9	19.14	16.865	10.535	14.895	15.555	13.905	17.425	12.315	19.735	21.215	18.225	16.475			3.1476	1.5738	6.33	4.7562	0.19	2.1606	0.038	4.1314	0.3	2.74517	287.42	955.11
2046	687	4	17	CON	26.0514	22.2191	35.83	38.4508	38.1932	4.48764	1607.92	0.1	0.7	5.42	18.58	19.095	12.585	14.995	17.305	14.505	17.505	11.835	19.385	20.925	18.815	16.625			3.0315	1.5996	6.31	4.7104	0.19	2.3582	0.038	3.9138	0.27	2.12664	272.186	781.32
2047	756	3	1	RES	14.0886	-62.4018	26.51	39.4172	38.0448	7.24586	1920.88	1.14	0.59	17.59	17.25	16.935	10.295	11.235	15.815	13.195	19.865	12.165	17.095	17.555	18.345	15.915			1.0707	0.5934	1.85	1.2566	0.14	1.0946	0.028	0.7274	0.51	3.34749	275.786	1213.8
2047	756	3	14	RES	25.4468	22.8931	34.45	37.6926	37.4251	4.6275	1594.17	0.09	0.68	7.15	18.38	17.52	12.4	13.85	14.37	15.85	18.4	12.16	18.43	19.23	18.8	16.22			2.3091	1.2126	4.84	3.6274	0.12	2.262	0.024	2.554	0.32	2.50811	300.613	834.33
2047	756	3	17	RES	9.16427	-67.6519	28.41	29.5147	28.4499	4.25923	1210.05	0.09	0.83	5.88	18.37	17.41	11.42	14.21	17.23	14.61	16.92	11.28	19.03	19.77	18.03	16.09			2.8638	1.4706	5.97	4.4994	0.15	2.3348	0.03	3.6052	0.32	2.29807	280.8	818.4
2048	769	2	1	CON	13.5195	-36.8131	22.33	28.3457	28.3541	5.796	1294.25	0.56	0.86	36.27	18.04	17.79	11.27	13.54	15.81	14.65	18.31	11.33	19.2	20.45	18.99	16.7			1.3674	0.7482	2.37	1.6218	0.1	1.1778	0.02	1.1722	0.43	2.63977	304.072	868.14
2048	769	2	14	CON	22.1534	19.8667	30.74	31.6544	31.388	4.19831	1290.56	0.12	0.51	7.38	17.8	16.755	10.895	12.405	15.545	14.075	18.235	12.085	19.295	19.055	17.975	15.275			3.096	1.5738	6.54	4.9662	0.13	1.8382	0.026	4.6758	0.11	0.764479	166.553	459
2048	769	2	17	CON	19.7596	5.04069	27.73	30.6545	29.9532	4.70309	1304.17	0.21	0.35	3.1	16.76	16.135	9.515	11.655	13.755	12.525	16.775	11.485	18.235	18.045	17.765	15.125			2.7993	1.3416	5.62	4.2784	0.14	1.4872	0.028	4.1048	0.32	1.97683	286.664	689.6
2050	750	2	1	CON	14.0066	-100.191	33.97	50.2622	47.4992	7.19737	2444.95	3.09	0.98	68.43															1.0965	0.5676	1.79	1.2224	0.2	1.1466	0.04	0.6034
2050	750	2	14	CON	22.105	8.2035	34.57	31.6781	32.7314	3.44231	1190.01	0.12	0.15	8.7	18.44	17.535	11.795	12.875	17.415	15.585	18.975	12.855	20.755	20.945	19.925	17.055			2.4381	1.0578	4.25	3.1922	0.07	2.132	0.014	2.104	0.19	1.30579	301.889	432.54
2050	750	2	17	CON	21.7636	-14.9321	37.67	40.0129	40.1465	4.41463	1662.99	0.1	0.31	31.03	17.25	16.48	10.1	13.98	14.27	14.94	18	11.75	18.79	19.81	18.31	15.88			2.451	1.161	4.8	3.639	0.08	2.2126	0.016	2.5714	0.28	2.35676	296.187	795.7
2051	802	2	1	RES	13.8066	-43.9059	25.33	31.0364	31.1909	5.50188	1393.63	0.74	0.81	134.49	17.48	17.775	11.595	12.575	15.995	12.665	19.405	11.495	19.615	20.755	18.645	16.155			0.7869	0.4386	1.39	0.9514	0.1	0.9438	0.02	0.4262	0.26	1.86718	218.231	855.6
2051	802	2	14	RES	16.4499	-13.9389	30.58	28.4965	29.1934	3.54578	1084.3	0.22	0.26	14.09	17.85	17.16	11.35	11.72	15.46	14.42	17.28	12.33	17.94	19.14	18.79	16.25			2.5413	1.3158	5.17	3.8542	0.18	2.1606	0.036	2.9734	0.24	1.86255	312	596.97
2051	802	2	17	RES	11.6109	-47.8061	24.88	27.9898	27.1916	4.83327	1202.52	0.21	0.49	9.2	17.89	17.505	9.385	14.755	15.625	13.645	17.045	11.165	18.605	20.855	17.405	16.645			3.0444	1.548	6.13	4.582	0.15	2.3946	0.03	3.7054	0.38	2.34749	260.601	900.8
2052	111	5	1	CON	14.2709	-76.7605	32.81	37.9657	39.8202	5.04758	1656.11	0.83	0.67	55.14	17.74	17.295	10.225	12.765	15.715	13.465	17.985	11.905	19.235	21.185	18.555	15.835			0.8385	0.4644	1.38	0.9156	0.09	0.8294	0.018	0.5326	0.24	2.17761	194.672	1118.6
2052	111	5	14	CON	22.1797	-19.5058	46.65	41.4094	42.0264	3.25108	1516.63	0.09	0.48	15.38	17.59	17.5	10.62	10.89	15.46	13.18	17.32	11.7	17.29	18.42	17.77	16.24			2.1414	1.0578	4.44	3.3822	0.1	1.95	0.02	2.47	0.12	1.44556	156	926.64
2052	111	5	17	CON	25.5042	5.99602	40.43	42.3788	40.7698	4.32135	1747.12	0.07	0.23	6.05	18.79	19.07	12.58	13.16	17.89	13.32	19.16	13.77	20.25	21.09	19.57	17.69			2.1414	1.1352	4.36	3.2248	0.09	1.9422	0.018	2.3998	0.16	1.49498	223.826	667.92
2053	814	2	1	RES	14.0047	-41.3134	23.32	31.4389	30.7513	6.32101	1474.06	1.17	0.87	69.83	18.2	17.455	10.695	11.905	16.025	11.795	18.735	8.795	18.135	18.635	17.905	15.355			1.2126	0.6708	1.91	1.2392	0.17	1.105	0.034	0.771	0.52	3.25251	380.25	855.36
2053	814	2	14	RES	19.1871	-8.1422	38.53	33.3497	33.4389	3.10367	1195.85	0.06	0.39	3.36	18.82	18.495	12.675	14.475	16.905	14.685	17.935	12.715	19.115	20.075	18.445	17.205			2.2317	1.0062	4.3	3.2938	0.11	2.0644	0.022	2.2136	0.31	2.60927	414.156	630.02
2053	814	2	17	RES	9.30469	-47.6595	25.26	22.5618	21.6323	3.28788	830.518	0.1	0.44	4.25	17.85	17.92	12.37	14.7	16.63	13.95	16.26	10.51	17.72	18.68	17.1	15.8			2.8251	1.4448	5.87	4.4252	0.13	2.2594	0.026	3.5846	0.18	1.05637	242.154	436.24
2054	806	2	1	RES	14.6713	-16.2485	22.33	24.3937	24.2396	4.61612	1030.78	0.37	0.61	35.15	17.53	18.625	11.625	13.595	16.755	14.435	19.715	13.955	21.515	22.805	20.535	17.345			1.1868	0.5676	1.96	1.3924	0.11	1.17	0.022	0.768	0.24	1.33436	218.547	610.56
2054	806	2	14	RES	19.2046	13.2225	23.93	25.2945	24.8715	4.38013	1048.17	0.11	0.3	2.61	17.46	17.63	9.98	13.15	15.03	13.79	17.83	11.98	18.9	19.9	18.11	15.91			2.5929	1.29	5.14	3.85	0.17	1.8876	0.034	3.2184	0.3	1.72587	300.857	573.65
2054	806	2	17	RES	12.237	-32.9536	21.73	24.5059	23.9725	4.85164	1054.26	0.12	0.51	7.77	18.13	17.8	12.53	13.37	16.79	14.51	18.3	13.14	18.49	19.67	18.52	15.76			2.4252	1.3158	5.05	3.7342	0.19	2.1008	0.038	2.9112	0.33	1.64363	308.506	532.77
